# Supplementary material for: Elucidation of Phytochemical Content of Cupressus macrocarpa Leaves: In Vitro and In Vivo Antibacterial Effect against Methicillin-Resistant Staphylococcus aureus Clinical Isolates
Source: Antibiotics (Basel). 2021 Jul 22;10(8):890. doi: 10.3390/antibiotics10080890 (PMC8388636; doi:10.3390/antibiotics10080890)
Supplement: Supplementary file 1 [file antibiotics-10-00890-s001.zip]

Archive with 1 entries (1 files):
- antibiotics-1282942-supplementary.pdf
